# Supplementary material for: Short Photoperiod-Dependent Enrichment of Akkermansia spec. as the Major Change in the Intestinal Microbiome of Djungarian Hamsters (Phodopus sungorus)
Source: Int J Mol Sci. 2023 Apr 1;24(7):6605. doi: 10.3390/ijms24076605 (PMC10095574; doi:10.3390/ijms24076605)
Supplement: Supplementary file 1 [file ijms-24-06605-s001.zip]

Archive with 1 entries (1 files):
- ijms-2250945-supplementary.pdf
